# Supplementary material for: A New Lysosome-Targeted NIR Fluorescent Probe for Specific Detection of Cysteine over Homocysteine and Glutathione
Source: Molecules. 2023 Aug 22;28(17):6189. doi: 10.3390/molecules28176189 (PMC10489057; doi:10.3390/molecules28176189)
Supplement: Supplementary file 1 [file molecules-28-06189-s001.zip]

Archive with 1 entries (1 files):
- molecules-2543832-supplementary.pdf
